# Supplementary material for: Single-carbon insertion enables conversion of cyclopropenes into cyclobutenes: access to oxaspiro[2.3]hexenes
Source: Chem Sci. 2026 Jul 1. Online ahead of print. doi: 10.1039/d6sc02968j (PMC13348279; doi:10.1039/d6sc02968j)
Supplement: SC-OLF-D6SC02968J-s002 [file SC-OLF-D6SC02968J-s002.cif]

# Supplementary Information (SI) for Chemical Science.
# This journal is © The Royal Society of Chemistry 2026

####################################################################### 
# 
# This file contains crystal structure data downloaded from the 
# Cambridge Structural Database (CSD) hosted by the Cambridge 
# Crystallographic Data Centre (CCDC).
# 
# Full information about CCDC data access policies and citation 
# guidelines are available at http://www.ccdc.cam.ac.uk/access/V1 
# 
# Audit and citation data items may have been added by the CCDC. 
# Please retain this information to preserve the provenance of 
# this file and to allow appropriate attribution of the data. 
# 
#######################################################################

data_I
_database_code_depnum_ccdc_archive 'CCDC 2527436'
loop_
_audit_author_name
_audit_author_address
'Ernesto Mesto'
;Universita degli Studi di Bari
Italy
;
_audit_update_record             
;
2026-01-31 deposited with the CCDC.	2026-06-30 downloaded from the CCDC.
;
# start Validation Reply Form
_vrf_THETM01_I                   
;
PROBLEM: The value of sine(theta_max)/wavelength is less than 0.575
RESPONSE: The study crystal  was the best of those that were tested, but it exhibited poor diffraction power
;
_vrf_PLAT090_I                   
;
PROBLEM: Poor Data / Parameter Ratio (Zmax > 18) ........       5.27 Note
RESPONSE: The low data-to-parameter ratio is due to the limited number of observed reflections, as the crystal exhibited poor diffraction power at higher angles.
;
_vrf_PLAT341_I                   
;
PROBLEM: Low Bond Precision on  C-C Bonds ...............    0.02415 Ang.
RESPONSE: The low precision in C-C bond lengths is a direct consequence of the poor scattering power of the crystal and the limited resolution of the diffraction data.
;
# Added during the CSD deposition process: Saturday 31 January 2026 10:49 PM
# end Validation Reply Form


_cell_length_a                   22.8596(14)
_cell_length_b                   5.7044(3)
_cell_length_c                   15.4792(9)
_cell_angle_alpha                90
_cell_angle_beta                 90
_cell_angle_gamma                90
_cell_volume                     2018.5(2)

_symmetry_cell_setting           orthorhombic
_symmetry_space_group_name_H-M   'P c a 21 '
_symmetry_space_group_name_Hall  ?
loop_
_symmetry_equiv_pos_as_xyz
x,y,z
-x,-y,z+1/2
-x+1/2,y,z+1/2
x+1/2,-y,z

loop_
_atom_type_symbol
_atom_type_scat_dispersion_real
_atom_type_scat_dispersion_imag
_atom_type_scat_Cromer_Mann_a1
_atom_type_scat_Cromer_Mann_b1
_atom_type_scat_Cromer_Mann_a2
_atom_type_scat_Cromer_Mann_b2
_atom_type_scat_Cromer_Mann_a3
_atom_type_scat_Cromer_Mann_b3
_atom_type_scat_Cromer_Mann_a4
_atom_type_scat_Cromer_Mann_b4
_atom_type_scat_Cromer_Mann_c
_atom_type_scat_source
C 0.0033 0.0016 2.3100 20.8439 1.0200 10.2075 1.5886 0.5687 0.8650 51.6512
0.2156 'International Tables Vol C 4.2.6.8 and 6.1.1.4'
H 0.0000 0.0000 0.4930 10.5109 0.3229 26.1257 0.1402 3.1424 0.0408 57.7998
0.0030 'International Tables Vol C 4.2.6.8 and 6.1.1.4'
O 0.0106 0.0060 3.0485 13.2771 2.2868 5.7011 1.5463 0.3239 0.8670 32.9089
0.2508 'International Tables Vol C 4.2.6.8 and 6.1.1.4'
Cl 0.1484 0.1585 11.4604 0.0104 7.1964 1.1662 6.2556 18.5194 1.6455 47.7784
-9.5574 'International Tables Vol C 4.2.6.8 and 6.1.1.4'
Br -0.2901 2.4595 17.1789 2.1723 5.2358 16.5796 5.6377 0.2609 3.9851 41.4328
2.9557 'International Tables Vol C 4.2.6.8 and 6.1.1.4'


_cell_formula_units_Z            4

# Given Formula = C23 H15 Br1 Cl2 O1 
# Dc =      1.51 Fooo =    920.00 Mu =     23.11 M =    458.18
# Found Formula = C23 H15 Br1 Cl2 O1 
# Dc =      1.51 FOOO =    920.00 Mu =     23.11 M =    458.18

_chemical_formula_sum            'C23 H15 Br1 Cl2 O1'
_chemical_formula_moiety         'C23 H15 Br1 Cl2 O1'
_chemical_compound_source        .
_chemical_formula_weight         458.18


_cell_measurement_reflns_used    8051
_cell_measurement_theta_min      2.21
_cell_measurement_theta_max      26.30
_cell_measurement_temperature    293

_exptl_crystal_description       tablular
_exptl_crystal_colour            colourless
_exptl_crystal_size_min          0.410
_exptl_crystal_size_mid          0.450
_exptl_crystal_size_max          0.600

_exptl_crystal_density_diffrn    1.508
_exptl_crystal_density_meas      'not measured'
_exptl_crystal_density_method    'not measured'
# Non-dispersive F(000): 
_exptl_crystal_F_000             920.000
_exptl_absorpt_coefficient_mu    2.311

# Sheldrick geometric approximatio 0.35 0.39 
_exptl_absorpt_correction_type   multi-scan
_exptl_absorpt_process_details   SADABS
_exptl_absorpt_correction_T_min  0.30
_exptl_absorpt_correction_T_max  0.39
# For a Kappa CCD, set Tmin to 1.0 and 
# Tmax to the ratio of max:min frame scales in scale_all.log 
_diffrn_measurement_device_type  'Bruker Apex2'
_diffrn_measurement_device       Area
_diffrn_radiation_monochromator  graphite
_diffrn_radiation_type           'Mo K\a'
_diffrn_radiation_wavelength     0.71073
_diffrn_measurement_method       '\f & \w scans'


_diffrn_standards_interval_time  .
_diffrn_standards_interval_count .
_diffrn_standards_number         0
_diffrn_standards_decay_%        .

_diffrn_ambient_temperature      293
_diffrn_reflns_number            17825
_diffrn_reflns_av_unetI/netI     0.185
_reflns_number_total             2740
_diffrn_reflns_av_R_equivalents  0.114
# Number of reflections without Friedels Law is 2740 
# Number of reflections with Friedels Law is 1526 
# Theoretical number of reflections is about 1458 


_diffrn_reflns_theta_min         1.782
_diffrn_reflns_theta_max         23.303
_diffrn_measured_fraction_theta_max 0.999

_diffrn_reflns_theta_full        23.303
_diffrn_measured_fraction_theta_full 0.999


_diffrn_reflns_limit_h_min       -25
_diffrn_reflns_limit_h_max       25
_diffrn_reflns_limit_k_min       -6
_diffrn_reflns_limit_k_max       6
_diffrn_reflns_limit_l_min       -17
_diffrn_reflns_limit_l_max       13
_reflns_limit_h_min              0
_reflns_limit_h_max              25
_reflns_limit_k_min              0
_reflns_limit_k_max              6
_reflns_limit_l_min              -17
_reflns_limit_l_max              13

_oxford_diffrn_Wilson_B_factor   4.43
_oxford_diffrn_Wilson_scale      151.66

_atom_sites_solution_primary     other #heavy,direct,difmap,geom,iterative
# _atom_sites_solution_secondary  difmap
_atom_sites_solution_hydrogens   difmap

_refine_diff_density_min         -0.69
_refine_diff_density_max         0.71


# The current dictionary definitions do not cover the 
# situation where the reflections used for refinement were 
# selected by a user-defined sigma threshold 

# Explicitly named reflections are ALWAYS excluded from R&wR 

# The values actually used during refinement 
# These are labelled "all" for compatibility with PLATON 
_oxford_refine_reflns_threshold_expression I>-3.0\s(I)
_refine_ls_number_restraints     141
_refine_ls_number_parameters     290
_refine_ls_number_reflns         2740
_oxford_refine_ls_R_factor_ref   0.1304
_refine_ls_R_factor_all          0.1304
_refine_ls_wR_factor_ref         0.2059
_refine_ls_wR_factor_all         0.2059
_refine_ls_goodness_of_fit_ref   1.0452
_refine_ls_shift/su_max          0.0081232
_refine_ls_shift/su_mean         0.0004126


# Computed with I/sigma = -10 
_oxford_reflns_number_all        2740
_oxford_refine_ls_R_factor_all   0.1304
_oxford_refine_ls_wR_factor_all  0.2059

# Computed with no filters except I/sigma = +2 a la SHELX 
_reflns_threshold_expression     I>2.0\s(I)
_reflns_number_gt                1935
_refine_ls_R_factor_gt           0.1030
_refine_ls_wR_factor_gt          0.1790


# choose from: 
# rm (reference molecule of known chirality), 
# ad (anomolous dispersion - Flack), rmad (rm and ad), 
# syn (from synthesis), unk (unknown) or . (not applicable). 
_chemical_absolute_configuration unk


_refine_ls_structure_factor_coef Fsqd
_refine_ls_matrix_type           full
_refine_ls_hydrogen_treatment    constr #undef, noref, refall,
# refxyz, refU, constr or mixed

# WARNING. The IUCr will not accept pure Unit Weights for F-squared refinements 
_refine_ls_weighting_scheme      calc
_refine_ls_weighting_details     
;
 Method= Quasi-Unit weights 
 W = 1.0 or 1./4Fsq 
;

# Uequiv = arithmetic mean of Ui i.e. Ueqiv = (U1+U2+U3)/3

# Replace last . with number of unfound hydrogen atoms attached to an atom.

# ..._refinement_flags_... 
# . no refinement constraints           S special position constraint on site
# G rigid group refinement of site      R riding atom
# D distance or angle restraint on site T thermal displacement constraints
# U Uiso or Uij restraint (rigid bond)  P partial occupancy constraint


loop_
_atom_site_label
_atom_site_type_symbol
_atom_site_fract_x
_atom_site_fract_y
_atom_site_fract_z
_atom_site_U_iso_or_equiv
_atom_site_occupancy
_atom_site_adp_type
_atom_site_refinement_flags_posn
_atom_site_refinement_flags_adp
_atom_site_refinement_flags_occupancy
_atom_site_disorder_assembly
_atom_site_disorder_group
_atom_site_attached_hydrogens
C24 C 0.4892(10) 1.298(4) 0.5313(15) 0.1173 1.0000 Uani . . . . . .
C25 C 0.4568(7) 1.125(3) 0.4859(12) 0.0756 1.0000 Uani . . . . . .
Cl3 Cl 0.3996(3) 0.1734(11) -0.0126(4) 0.1334 1.0000 Uani . . . . . .
Cl4 Cl 0.0338(2) 0.9488(13) 0.2614(4) 0.1298 1.0000 Uani . . . . . .
O5 O 0.2914(5) 0.4865(17) 0.3725(6) 0.0699 1.0000 Uani . . . . . .
C7 C 0.1731(7) 0.570(3) 0.3157(9) 0.0616 1.0000 Uani . . . . . .
C11 C 0.2201(6) 0.702(2) 0.2834(8) 0.0500 1.0000 Uani . . . . . .
C12 C 0.3955(5) 1.1330(18) 0.4814(8) 0.0544 1.0000 Uani D . . . . .
C13 C 0.3119(6) 0.517(2) 0.2180(10) 0.0586 1.0000 Uani . . . . . .
C14 C 0.1495(8) 0.985(3) 0.2359(11) 0.0783 1.0000 Uani . . . . . .
C15 C 0.1158(8) 0.648(4) 0.3085(10) 0.0800 1.0000 Uani . . . . . .
C16 C 0.2070(7) 0.911(2) 0.2418(8) 0.0584 1.0000 Uani . . . . . .
C17 C 0.3685(9) 1.308(3) 0.5294(9) 0.0752 1.0000 Uani . . . . . .
C18 C 0.2997(8) 0.580(3) 0.1321(10) 0.0857 1.0000 Uani . . . . . .
C19 C 0.2818(5) 0.6141(19) 0.2926(6) 0.0535 1.0000 Uani D . . . . .
C20 C 0.1070(9) 0.855(4) 0.2693(11) 0.0816 1.0000 Uani . . . . . .
C21 C 0.3987(11) 1.474(3) 0.5754(12) 0.1061 1.0000 Uani . . . . . .
C22 C 0.3504(8) 0.325(3) 0.2256(11) 0.0908 1.0000 Uani . . . . . .
C23 C 0.3663(7) 0.300(3) 0.0780(12) 0.0792 1.0000 Uani . . . . . .
H211 H 0.3795 1.5906 0.6067 0.1271 1.0000 Uiso R . . . . .
H221 H 0.3580 0.2686 0.2810 0.1109 1.0000 Uiso R . . . . .
C26 C 0.4588(12) 1.464(3) 0.5738(13) 0.1099 1.0000 Uani . . . . . .
C3 C 0.3274(10) 0.484(4) 0.0644(10) 0.1146 1.0000 Uani . . . . . .
C1 C 0.3757(8) 0.219(3) 0.1582(11) 0.0822 1.0000 Uani . . . . . .
H71 H 0.1800 0.4275 0.3431 0.0740 1.0000 Uiso R . . . . .
H141 H 0.1408 1.1257 0.2094 0.0930 1.0000 Uiso R . . . . .
H151 H 0.0844 0.5618 0.3295 0.0940 1.0000 Uiso R . . . . .
H161 H 0.2371 0.9983 0.2170 0.0730 1.0000 Uiso R . . . . .
H171 H 0.3275 1.3128 0.5304 0.0879 1.0000 Uiso R . . . . .
H181 H 0.2698 0.6884 0.1209 0.1069 1.0000 Uiso R . . . . .
H11 H 0.3996 0.0871 0.1667 0.0952 1.0000 Uiso R . . . . .
H241 H 0.5300 1.2959 0.5318 0.1420 1.0000 Uiso R . . . . .
H251 H 0.4766 1.0029 0.4586 0.0890 1.0000 Uiso R . . . . .
H261 H 0.4798 1.5798 0.6033 0.1339 1.0000 Uiso R . . . . .
H31 H 0.3215 0.5400 0.0086 0.1370 1.0000 Uiso R . . . . .
Br1 Br 0.24179(11) 1.0113(5) 0.4765(2) 0.0698 0.597(4) Uani . . P 1 2 .
Br2 Br 0.43776(17) 0.6514(8) 0.3349(3) 0.0752 0.403(4) Uani . . P 1 1 .
C60 C 0.3555(4) 0.973(4) 0.4369(17) 0.0524 0.403(4) Uani D . P 1 1 .
C61 C 0.3688(4) 0.949(3) 0.4292(14) 0.0518 0.597(4) Uani D . P 1 2 .
C100 C 0.2950(6) 0.913(8) 0.434(2) 0.0536 0.403(4) Uani D . P 1 1 .
C101 C 0.3078(5) 0.914(5) 0.4244(15) 0.0485 0.597(4) Uani D . P 1 2 .
C90 C 0.3751(5) 0.794(7) 0.381(3) 0.0514 0.403(4) Uani D . P 1 1 .
C91 C 0.3847(5) 0.765(5) 0.3717(19) 0.0527 0.597(4) Uani D . P 1 2 .
C80 C 0.3109(7) 0.727(3) 0.3704(10) 0.0523 0.403(4) Uani D . P 1 1 .
C81 C 0.3210(5) 0.713(2) 0.3626(8) 0.0503 0.597(4) Uani D . P 1 2 .
H1001 H 0.2827 0.8461 0.4889 0.0641 0.403(4) Uiso R . P 1 1 .
H1002 H 0.2669 1.0298 0.4156 0.0640 0.403(4) Uiso R . P 1 1 .
H911 H 0.4059 0.6406 0.4013 0.0611 0.597(4) Uiso R . P 1 2 .
H912 H 0.4048 0.8110 0.3190 0.0610 0.597(4) Uiso R . P 1 2 .
loop_
_atom_site_aniso_label
_atom_site_aniso_U_11
_atom_site_aniso_U_22
_atom_site_aniso_U_33
_atom_site_aniso_U_23
_atom_site_aniso_U_13
_atom_site_aniso_U_12
C24 0.099(16) 0.078(13) 0.18(2) -0.004(15) -0.048(15) -0.005(13)
C25 0.088(11) 0.062(9) 0.077(11) -0.015(10) 0.005(11) 0.006(8)
Cl3 0.177(5) 0.141(5) 0.083(3) 0.013(4) 0.032(4) 0.092(4)
Cl4 0.098(4) 0.161(6) 0.130(5) -0.026(5) -0.000(3) 0.039(4)
O5 0.111(8) 0.048(6) 0.050(6) 0.024(5) -0.021(6) -0.025(6)
C7 0.080(11) 0.048(9) 0.057(10) -0.012(7) -0.001(8) -0.009(9)
C11 0.083(10) 0.036(7) 0.032(7) -0.004(6) -0.002(7) -0.003(7)
C12 0.079(6) 0.047(5) 0.037(5) 0.009(5) -0.003(5) 0.011(5)
C13 0.078(10) 0.039(7) 0.058(9) 0.031(7) 0.001(7) -0.002(7)
C14 0.114(14) 0.056(9) 0.066(11) -0.006(10) -0.025(11) 0.014(10)
C15 0.089(13) 0.102(15) 0.049(10) -0.014(10) 0.011(9) -0.027(12)
C16 0.079(10) 0.058(8) 0.039(9) -0.001(7) -0.004(8) -0.005(8)
C17 0.124(16) 0.071(10) 0.031(8) -0.003(8) -0.002(9) -0.014(10)
C18 0.114(15) 0.093(14) 0.050(10) 0.019(10) 0.008(10) 0.056(12)
C19 0.081(6) 0.045(5) 0.034(5) 0.013(4) -0.002(5) 0.004(5)
C20 0.104(15) 0.089(14) 0.051(10) -0.020(10) -0.007(10) -0.001(12)
C21 0.16(2) 0.082(14) 0.072(12) -0.023(12) -0.039(14) 0.057(16)
C22 0.144(16) 0.071(11) 0.058(10) 0.022(10) -0.006(12) 0.039(12)
C23 0.073(11) 0.072(11) 0.092(13) 0.012(10) 0.004(10) 0.052(9)
C26 0.18(2) 0.054(12) 0.094(16) -0.005(11) -0.054(17) 0.009(15)
C3 0.19(2) 0.122(17) 0.028(9) 0.010(11) 0.004(11) 0.079(18)
C1 0.119(15) 0.061(11) 0.067(11) 0.009(9) -0.005(11) 0.048(11)
Br1 0.0799(17) 0.0612(14) 0.0684(16) 0.0174(15) 0.0179(17) 0.0071(15)
Br2 0.058(2) 0.078(3) 0.090(3) -0.019(2) 0.009(2) -0.007(2)
C60 0.078(7) 0.042(6) 0.037(6) 0.009(6) 0.001(6) 0.011(6)
C61 0.079(6) 0.045(6) 0.031(6) 0.012(5) -0.004(6) 0.009(6)
C100 0.081(8) 0.042(8) 0.038(8) 0.011(7) -0.000(8) 0.009(8)
C101 0.077(7) 0.042(7) 0.026(7) 0.012(6) 0.000(7) 0.008(7)
C90 0.079(8) 0.040(8) 0.035(8) 0.011(7) 0.002(8) 0.011(8)
C91 0.081(7) 0.045(7) 0.031(7) 0.011(6) -0.006(7) 0.010(7)
C80 0.080(7) 0.043(6) 0.034(6) 0.012(6) 0.000(6) 0.007(6)
C81 0.080(6) 0.042(6) 0.028(5) 0.011(5) -0.001(5) 0.009(6)

_refine_ls_extinction_method     None
_oxford_refine_ls_scale          0.3682(10)
loop_
_geom_bond_atom_site_label_1
_geom_bond_site_symmetry_1
_geom_bond_atom_site_label_2
_geom_bond_site_symmetry_2
_geom_bond_distance
_geom_bond_publ_flag
C24 . C25 . 1.42(2) yes
C24 . C26 . 1.35(3) yes
C24 . H241 . 0.932 no
C25 . C12 . 1.404(17) yes
C25 . H251 . 0.933 no
Cl3 . C23 . 1.751(18) yes
Cl4 . C20 . 1.762(19) yes
O5 . C19 . 1.453(14) yes
O5 . C80 . 1.44(2) yes
O5 . C19 . 1.453(14) yes
O5 . C81 . 1.466(16) yes
C7 . C11 . 1.405(19) yes
C7 . C15 . 1.39(2) yes
C7 . H71 . 0.929 no
C11 . C16 . 1.387(18) yes
C11 . C19 . 1.502(17) yes
C12 . C17 . 1.390(19) yes
C12 . C60 . 1.463(6) yes
C12 . C17 . 1.390(19) yes
C12 . C61 . 1.460(6) yes
C13 . C18 . 1.41(2) yes
C13 . C19 . 1.455(18) yes
C13 . C22 . 1.41(2) yes
C14 . C16 . 1.38(2) yes
C14 . C20 . 1.33(2) yes
C14 . H141 . 0.924 no
C15 . C20 . 1.34(2) yes
C15 . H151 . 0.929 no
C16 . H161 . 0.933 no
C17 . C21 . 1.37(2) yes
C17 . H171 . 0.936 no
C18 . C3 . 1.34(2) yes
C18 . H181 . 0.937 no
C19 . C80 . 1.519(7) yes
C19 . C81 . 1.517(6) yes
C21 . H211 . 0.930 no
C21 . C26 . 1.38(3) yes
C22 . H221 . 0.933 no
C22 . C1 . 1.34(2) yes
C23 . C3 . 1.39(2) yes
C23 . C1 . 1.34(2) yes
C26 . H261 . 0.937 no
C3 . H31 . 0.931 no
C1 . H11 . 0.939 no
Br1 . C101 . 1.798(10) yes
Br2 . C90 . 1.793(12) yes
C60 . C100 . 1.426(8) yes
C60 . C90 . 1.415(8) yes
C61 . C101 . 1.409(7) yes
C61 . C91 . 1.424(7) yes
C100 . C80 . 1.494(8) yes
C100 . H1001 . 0.969 no
C100 . H1002 . 0.972 no
C101 . C81 . 1.526(7) yes
C90 . C80 . 1.525(8) yes
C91 . C81 . 1.492(7) yes
C91 . H911 . 0.973 no
C91 . H912 . 0.972 no
loop_
_geom_angle_atom_site_label_1
_geom_angle_site_symmetry_1
_geom_angle_atom_site_label_2
_geom_angle_site_symmetry_2
_geom_angle_atom_site_label_3
_geom_angle_site_symmetry_3
_geom_angle
_geom_angle_publ_flag
C25 . C24 . C26 . 117(2) yes
C25 . C24 . H241 . 121.2 no
C26 . C24 . H241 . 121.4 no
C24 . C25 . C12 . 121.6(15) yes
C24 . C25 . H251 . 119.3 no
C12 . C25 . H251 . 119.1 no
C19 . O5 . C80 . 63.3(7) yes
C19 . O5 . C81 . 62.6(6) yes
C11 . C7 . C15 . 121.5(15) yes
C11 . C7 . H71 . 120.0 no
C15 . C7 . H71 . 118.5 no
C7 . C11 . C16 . 117.4(14) yes
C7 . C11 . C19 . 120.4(12) yes
C16 . C11 . C19 . 122.2(13) yes
C25 . C12 . C17 . 116.1(12) yes
C25 . C12 . C60 . 128.8(9) yes
C17 . C12 . C60 . 115.0(10) yes
C25 . C12 . C17 . 116.1(12) yes
C25 . C12 . C61 . 115.0(9) yes
C17 . C12 . C61 . 128.8(10) yes
C18 . C13 . C19 . 123.9(13) yes
C18 . C13 . C22 . 113.8(15) yes
C19 . C13 . C22 . 121.7(13) yes
C16 . C14 . C20 . 119.9(17) yes
C16 . C14 . H141 . 119.9 no
C20 . C14 . H141 . 120.2 no
C7 . C15 . C20 . 117.3(17) yes
C7 . C15 . H151 . 122.3 no
C20 . C15 . H151 . 120.4 no
C11 . C16 . C14 . 119.9(15) yes
C11 . C16 . H161 . 119.5 no
C14 . C16 . H161 . 120.6 no
C12 . C17 . C21 . 123.4(18) yes
C12 . C17 . H171 . 118.2 no
C21 . C17 . H171 . 118.4 no
C13 . C18 . C3 . 122.7(16) yes
C13 . C18 . H181 . 119.4 no
C3 . C18 . H181 . 117.9 no
C11 . C19 . C13 . 119.8(9) yes
C11 . C19 . O5 . 112.9(10) yes
C13 . C19 . O5 . 114.4(10) yes
C11 . C19 . C80 . 110.2(9) yes
C13 . C19 . C80 . 125.7(10) yes
O5 . C19 . C80 . 58.0(9) yes
C11 . C19 . C13 . 119.8(9) yes
C11 . C19 . O5 . 112.9(10) yes
C13 . C19 . O5 . 114.4(10) yes
C11 . C19 . C81 . 120.0(7) yes
C13 . C19 . C81 . 115.4(9) yes
O5 . C19 . C81 . 59.1(8) yes
Cl4 . C20 . C15 . 116.2(17) yes
Cl4 . C20 . C14 . 119.8(17) yes
C15 . C20 . C14 . 124.0(19) yes
C17 . C21 . H211 . 121.7 no
C17 . C21 . C26 . 117.6(19) yes
H211 . C21 . C26 . 120.7 no
C13 . C22 . H221 . 117.6 no
C13 . C22 . C1 . 123.8(15) yes
H221 . C22 . C1 . 118.6 no
Cl3 . C23 . C3 . 117.8(14) yes
Cl3 . C23 . C1 . 122.0(12) yes
C3 . C23 . C1 . 120.1(16) yes
C21 . C26 . C24 . 124(2) yes
C21 . C26 . H261 . 118.3 no
C24 . C26 . H261 . 117.9 no
C23 . C3 . C18 . 119.4(16) yes
C23 . C3 . H31 . 119.5 no
C18 . C3 . H31 . 121.1 no
C23 . C1 . C22 . 119.8(15) yes
C23 . C1 . H11 . 119.8 no
C22 . C1 . H11 . 120.4 no
C12 . C60 . C100 . 140.34(10) yes
C12 . C60 . C90 . 122.90(10) yes
C100 . C60 . C90 . 96.5(4) yes
C12 . C61 . C101 . 122.91(9) yes
C12 . C61 . C91 . 140.34(9) yes
C101 . C61 . C91 . 96.74(14) yes
C60 . C100 . C80 . 87.47(10) yes
C60 . C100 . H1001 . 110.6 no
C80 . C100 . H1001 . 111.7 no
C60 . C100 . H1002 . 118.9 no
C80 . C100 . H1002 . 116.9 no
H1001 . C100 . H1002 . 109.6 no
Br1 . C101 . C61 . 139.8(5) yes
Br1 . C101 . C81 . 132.7(7) yes
C61 . C101 . C81 . 86.67(10) yes
Br2 . C90 . C60 . 145.3(6) yes
Br2 . C90 . C80 . 127.9(8) yes
C60 . C90 . C80 . 86.67(10) yes
C61 . C91 . C81 . 87.46(10) yes
C61 . C91 . H911 . 111.8 no
C81 . C91 . H911 . 112.8 no
C61 . C91 . H912 . 116.4 no
C81 . C91 . H912 . 115.8 no
H911 . C91 . H912 . 110.9 no
C90 . C80 . C19 . 127.67(10) yes
C90 . C80 . C100 . 89.2(3) yes
C19 . C80 . C100 . 135.93(10) yes
C90 . C80 . O5 . 122.2(20) yes
C19 . C80 . O5 . 58.7(7) yes
C100 . C80 . O5 . 125.8(19) yes
C101 . C81 . C19 . 127.66(10) yes
C101 . C81 . C91 . 89.12(18) yes
C19 . C81 . C91 . 135.93(10) yes
C101 . C81 . O5 . 120.4(14) yes
C19 . C81 . O5 . 58.3(6) yes
C91 . C81 . O5 . 128.0(14) yes


_iucr_refine_instructions_details 
;
#
# Punched on 02/05/25 at 11:27:03
#
#LIST     12                                                                    
BLOCK SCALE X'S  U'S 
SUMFIX PART(1001, OCC) 
CONTINUE  AND PART(1002, OCC) 
RIDE C   (  24,X'S) H   ( 241,X'S) 
RIDE C   (  25,X'S) H   ( 251,X'S) 
RIDE C   (   7,X'S) H   (  71,X'S) 
RIDE C   (  14,X'S) H   ( 141,X'S) 
RIDE C   (  15,X'S) H   ( 151,X'S) 
RIDE C   (  16,X'S) H   ( 161,X'S) 
RIDE C   (  17,X'S) H   ( 171,X'S) 
RIDE C   (  18,X'S) H   ( 181,X'S) 
RIDE C   (  21,X'S) H   ( 211,X'S) 
RIDE C   (  22,X'S) H   ( 221,X'S) 
RIDE C   (  26,X'S) H   ( 261,X'S) 
RIDE C   (   3,X'S) H   (  31,X'S) 
RIDE C   (   1,X'S) H   (  11,X'S) 
RIDE C   ( 100,X'S) H   (1001,X'S) H   (1002,X'S) 
RIDE C   (  91,X'S) H   ( 911,X'S) H   ( 912,X'S) 
END                                                                             
#
# Punched on 02/05/25 at 11:27:03
#
#LIST     16                                                                    
SAME C(12) C(60) C(100) C(80) C(19) AND C(12) C(61) C(91) C(81) C(19) 
SAME C(12) C(60) C(90) C(80) C(19) AND C(12) C(61) C(101) C(81) C(19) 
SIMU 0.01 C(12) C(60) C(100) C(80) C(19) AND C(12) C(61) C(91) C(81) C(19) 
SIMU 0.01 C(12) C(60) C(90) C(80) C(19) AND C(12) C(61) C(101) C(81) C(19) 
DELU 0.01 C(12) C(60) C(100) C(80) C(19) AND C(12) C(61) C(91) C(81) C(19) 
DELU 0.01 C(12) C(60) C(90) C(80) C(19) AND C(12) C(61) C(101) C(81) C(19) 
REM   HREST   START (DO NOT REMOVE THIS LINE) 
REM   HREST   END (DO NOT REMOVE THIS LINE) 
END                                                                             
;
####################################################################### 
# 
# This file contains crystal structure data downloaded from the 
# Cambridge Structural Database (CSD) hosted by the Cambridge 
# Crystallographic Data Centre (CCDC).
# 
# Full information about CCDC data access policies and citation 
# guidelines are available at http://www.ccdc.cam.ac.uk/access/V1 
# 
# Audit and citation data items may have been added by the CCDC. 
# Please retain this information to preserve the provenance of 
# this file and to allow appropriate attribution of the data. 
# 
#######################################################################

data_I_CCDC1
_database_code_depnum_ccdc_archive 'CCDC 2527518'
loop_
_audit_author_name
_audit_author_address
'Ernesto Mesto'
;Universita degli Studi di Bari
Italy
;
_audit_update_record             
;
2026-01-31 deposited with the CCDC.	2026-06-30 downloaded from the CCDC.
;
# start Validation Reply Form
_vrf_THETM01_I                   
;
PROBLEM: The value of sine(theta_max)/wavelength is less than 0.575
RESPONSE: The study crystal  was the best of those that were tested, but it exhibited poor diffraction power
;
# Added during the CSD deposition process: Saturday 31 January 2026 10:38 PM
# end Validation Reply Form


_cell_length_a                   5.8099(7)
_cell_length_b                   22.438(3)
_cell_length_c                   15.4243(17)
_cell_angle_alpha                90
_cell_angle_beta                 92.751(6)
_cell_angle_gamma                90
_cell_volume                     2008.4(4)

_symmetry_cell_setting           monoclinic
_symmetry_space_group_name_H-M   'P 21/c '
_symmetry_space_group_name_Hall  ?
loop_
_symmetry_equiv_pos_as_xyz
x,y,z
-x,-y,-z
x,-y+1/2,z+1/2
-x,y+1/2,-z+1/2

loop_
_atom_type_symbol
_atom_type_scat_dispersion_real
_atom_type_scat_dispersion_imag
_atom_type_scat_Cromer_Mann_a1
_atom_type_scat_Cromer_Mann_b1
_atom_type_scat_Cromer_Mann_a2
_atom_type_scat_Cromer_Mann_b2
_atom_type_scat_Cromer_Mann_a3
_atom_type_scat_Cromer_Mann_b3
_atom_type_scat_Cromer_Mann_a4
_atom_type_scat_Cromer_Mann_b4
_atom_type_scat_Cromer_Mann_c
_atom_type_scat_source
C 0.0033 0.0016 2.3100 20.8439 1.0200 10.2075 1.5886 0.5687 0.8650 51.6512
0.2156 'International Tables Vol C 4.2.6.8 and 6.1.1.4'
H 0.0000 0.0000 0.4930 10.5109 0.3229 26.1257 0.1402 3.1424 0.0408 57.7998
0.0030 'International Tables Vol C 4.2.6.8 and 6.1.1.4'
O 0.0106 0.0060 3.0485 13.2771 2.2868 5.7011 1.5463 0.3239 0.8670 32.9089
0.2508 'International Tables Vol C 4.2.6.8 and 6.1.1.4'
Cl 0.1484 0.1585 11.4604 0.0104 7.1964 1.1662 6.2556 18.5194 1.6455 47.7784
-9.5574 'International Tables Vol C 4.2.6.8 and 6.1.1.4'


_cell_formula_units_Z            4

# Given Formula = C7 Cl1 O20 
# Dc =      1.45 Fooo =    876.00 Mu =      2.81 M =    439.52
# Found Formula = C25 H21 Cl1 O1 
# Dc =      1.23 FOOO =    784.00 Mu =      2.01 M =    372.89

_chemical_formula_sum            'C25 H21 Cl1 O1'
_chemical_formula_moiety         'C25 H21 Cl1 O1'
_chemical_compound_source        .
_chemical_formula_weight         372.89


_cell_measurement_reflns_used    8108
_cell_measurement_theta_min      2.65
_cell_measurement_theta_max      25.84
_cell_measurement_temperature    293

_exptl_crystal_description       prysm
_exptl_crystal_colour            colourless
_exptl_crystal_size_min          0.160
_exptl_crystal_size_mid          0.225
_exptl_crystal_size_max          0.460

_exptl_crystal_density_diffrn    1.233
_exptl_crystal_density_meas      'not measured'
_exptl_crystal_density_method    'not measured'
# Non-dispersive F(000): 
_exptl_crystal_F_000             784.000
_exptl_absorpt_coefficient_mu    0.201

# Sheldrick geometric approximatio 0.96 0.97 
_exptl_absorpt_correction_type   multi-scan
_exptl_absorpt_process_details   'SADABS (Siemens, 1996)'
_exptl_absorpt_correction_T_min  0.83
_exptl_absorpt_correction_T_max  0.97
_diffrn_measurement_device_type  'Bruker Kappa Apex2'
_diffrn_measurement_device       Area
_diffrn_radiation_monochromator  graphite
_diffrn_radiation_type           'Mo K\a'
_diffrn_radiation_wavelength     0.71073
_diffrn_measurement_method       '\f & \w scans'

# If a reference occurs more than once, delete the author 
# and date from subsequent references. 
_computing_data_collection       'Apex2 (Bruker AXS, 2006)'
_computing_cell_refinement       'Apex2 (Bruker AXS, 2006)'
_computing_data_reduction        
; 
 CrysAlisPro (Rigaku Oxford Diffraction, 2017) 
;
_computing_structure_solution    'Superflip (Palatinus & Chapuis, 2007)'
_computing_structure_refinement  'CRYSTALS (Betteridge et al., 2003)'
_computing_publication_material  'CRYSTALS (Betteridge et al., 2003)'
_computing_molecular_graphics    'CAMERON (Watkin et al., 1996)'

_diffrn_standards_interval_time  .
_diffrn_standards_interval_count .
_diffrn_standards_number         0
_diffrn_standards_decay_%        .

_diffrn_ambient_temperature      293
_diffrn_reflns_number            22592
_reflns_number_total             2899
_diffrn_reflns_av_R_equivalents  0.000
# Number of reflections without Friedels Law is 0 
# Number of reflections with Friedels Law is 2899 
# Theoretical number of reflections is about 5796 


_diffrn_reflns_theta_min         1.603
_diffrn_reflns_theta_max         23.293
_diffrn_measured_fraction_theta_max 0.997

_diffrn_reflns_theta_full        23.293
_diffrn_measured_fraction_theta_full 0.997


_diffrn_reflns_limit_h_min       -6
_diffrn_reflns_limit_h_max       6
_diffrn_reflns_limit_k_min       -24
_diffrn_reflns_limit_k_max       18
_diffrn_reflns_limit_l_min       -17
_diffrn_reflns_limit_l_max       16
_reflns_limit_h_min              -6
_reflns_limit_h_max              6
_reflns_limit_k_min              0
_reflns_limit_k_max              24
_reflns_limit_l_min              0
_reflns_limit_l_max              17

_oxford_diffrn_Wilson_B_factor   4.73
_oxford_diffrn_Wilson_scale      9.01

_atom_sites_solution_primary     other #heavy,direct,difmap,geom,iterative
# _atom_sites_solution_secondary  difmap
_atom_sites_solution_hydrogens   difmap

_refine_diff_density_min         -0.50
_refine_diff_density_max         0.47


# The current dictionary definitions do not cover the 
# situation where the reflections used for refinement were 
# selected by a user-defined sigma threshold 

# Explicitly named reflections are ALWAYS excluded from R&wR 

# The values actually used during refinement 
# These are labelled "all" for compatibility with PLATON 
_oxford_refine_reflns_threshold_expression I>-10.0\s(I)
_refine_ls_number_restraints     146
_refine_ls_number_parameters     290
_refine_ls_number_reflns         2879
_oxford_refine_ls_R_factor_ref   0.1434
_refine_ls_R_factor_all          0.1434
_refine_ls_wR_factor_ref         0.2195
_refine_ls_wR_factor_all         0.2195
_refine_ls_goodness_of_fit_ref   0.9141
_refine_ls_shift/su_max          0.0119160
_refine_ls_shift/su_mean         0.0003828


# Computed with I/sigma = -10 
_oxford_reflns_number_all        2879
_oxford_refine_ls_R_factor_all   0.1434
_oxford_refine_ls_wR_factor_all  0.2195

# Computed with no filters except I/sigma = +2 a la SHELX 
_reflns_threshold_expression     I>2.0\s(I)
_reflns_number_gt                1508
_refine_ls_R_factor_gt           0.0722
_refine_ls_wR_factor_gt          0.1734


_refine_ls_structure_factor_coef Fsqd
_refine_ls_matrix_type           full
_refine_ls_hydrogen_treatment    constr #undef, noref, refall,
# refxyz, refU, constr or mixed
_refine_ls_weighting_scheme      calc
_refine_ls_weighting_details     
;
 Method= Modified Sheldrick 
 w=1/[\s^2^(F^2^) + ( 0.07P)^2^ + 4.30P] 
 ,where P=(max(Fo^2^,0) + 2Fc^2^)/3 
;

# Uequiv = arithmetic mean of Ui i.e. Ueqiv = (U1+U2+U3)/3

# Replace last . with number of unfound hydrogen atoms attached to an atom.

# ..._refinement_flags_... 
# . no refinement constraints           S special position constraint on site
# G rigid group refinement of site      R riding atom
# D distance or angle restraint on site T thermal displacement constraints
# U Uiso or Uij restraint (rigid bond)  P partial occupancy constraint


loop_
_atom_site_label
_atom_site_type_symbol
_atom_site_fract_x
_atom_site_fract_y
_atom_site_fract_z
_atom_site_U_iso_or_equiv
_atom_site_occupancy
_atom_site_adp_type
_atom_site_refinement_flags_posn
_atom_site_refinement_flags_adp
_atom_site_refinement_flags_occupancy
_atom_site_disorder_assembly
_atom_site_disorder_group
_atom_site_attached_hydrogens
C1 C 0.6515(8) 0.7360(2) 0.1031(3) 0.0658 1.0000 Uani D . . . . .
C6 C 0.1298(8) 0.6132(2) -0.0853(3) 0.0689 1.0000 Uani D . . . . .
C7 C 0.1351(13) 0.5528(3) -0.0849(4) 0.0987 1.0000 Uani . . . . . .
C8 C -0.0342(15) 0.5195(4) -0.1315(5) 0.1201 1.0000 Uani . . . . . .
C9 C -0.2092(14) 0.5486(5) -0.1770(5) 0.1087 1.0000 Uani . . . . . .
C10 C -0.2185(12) 0.6084(4) -0.1774(4) 0.0949 1.0000 Uani . . . . . .
C11 C -0.0540(10) 0.6412(3) -0.1332(3) 0.0775 1.0000 Uani . . . . . .
C12 C 0.5668(9) 0.7982(3) 0.1139(3) 0.0636 1.0000 Uani . . . . . .
C13 C 0.3577(10) 0.8109(3) 0.1531(3) 0.0745 1.0000 Uani . . . . . .
C14 C 0.2804(11) 0.8679(4) 0.1608(4) 0.0852 1.0000 Uani . . . . . .
C15 C 0.3955(12) 0.9165(4) 0.1293(4) 0.0850 1.0000 Uani . . . . . .
C16 C 0.6028(13) 0.9043(4) 0.0908(4) 0.0892 1.0000 Uani . . . . . .
C17 C 0.6831(10) 0.8470(3) 0.0837(3) 0.0742 1.0000 Uani . . . . . .
C18 C 0.3061(14) 0.9789(3) 0.1361(5) 0.1223 1.0000 Uani . . . . . .
C19 C 0.7738(9) 0.7053(3) 0.1769(3) 0.0653 1.0000 Uani . . . . . .
C26 C 0.6951(11) 0.7075(3) 0.2594(4) 0.0850 1.0000 Uani . . . . . .
C27 C 0.8066(12) 0.6776(3) 0.3277(4) 0.0999 1.0000 Uani . . . . . .
C22 C 1.0001(11) 0.6441(3) 0.3148(4) 0.0849 1.0000 Uani . . . . . .
C23 C 1.0811(11) 0.6424(3) 0.2318(5) 0.0892 1.0000 Uani . . . . . .
C24 C 0.9685(11) 0.6728(3) 0.1645(4) 0.0853 1.0000 Uani . . . . . .
C25 C 1.1282(14) 0.6109(4) 0.3893(5) 0.1237 1.0000 Uani . . . . . .
H171 H 0.8206 0.8403 0.0571 0.0881 1.0000 Uiso R . . . . .
O1 O 0.7660(6) 0.72841(19) 0.0205(2) 0.0819 1.0000 Uani . . . . . .
H182 H 0.2140 0.9821 0.1858 0.1851 1.0000 Uiso R . . . . .
H71 H 0.2538 0.5326 -0.0533 0.1199 1.0000 Uiso R . . . . .
H81 H -0.0257 0.4779 -0.1318 0.1478 1.0000 Uiso R . . . . .
H91 H -0.3236 0.5266 -0.2079 0.1331 1.0000 Uiso R . . . . .
H101 H -0.3413 0.6272 -0.2091 0.1142 1.0000 Uiso R . . . . .
H111 H -0.0590 0.6833 -0.1347 0.0948 1.0000 Uiso R . . . . .
H131 H 0.2686 0.7794 0.1729 0.0919 1.0000 Uiso R . . . . .
H141 H 0.1405 0.8746 0.1887 0.1038 1.0000 Uiso R . . . . .
H161 H 0.6900 0.9359 0.0695 0.1077 1.0000 Uiso R . . . . .
H271 H 0.7490 0.6802 0.3836 0.1410 1.0000 Uiso R . . . . .
H181 H 0.4330 1.0065 0.1417 0.1850 1.0000 Uiso R . . . . .
H241 H 1.0258 0.6711 0.1082 0.1060 1.0000 Uiso R . . . . .
H183 H 0.2122 0.9878 0.0851 0.1851 1.0000 Uiso R . . . . .
H261 H 0.5623 0.7290 0.2708 0.0860 1.0000 Uiso R . . . . .
H251 H 1.0204 0.5940 0.4276 0.1842 1.0000 Uiso R . . . . .
H231 H 1.2133 0.6205 0.2221 0.1088 1.0000 Uiso R . . . . .
H252 H 1.2294 0.6378 0.4220 0.1840 1.0000 Uiso R . . . . .
H253 H 1.2179 0.5795 0.3661 0.1842 1.0000 Uiso R . . . . .
Cl2 Cl 0.5868(4) 0.58055(10) 0.05998(16) 0.0794 0.645(4) Uani D . P 1 2 .
Cl1 Cl 0.2686(7) 0.76155(19) -0.0766(3) 0.0781 0.355(4) Uani D . P 1 1 .
C20 C 0.5308(10) 0.7062(2) 0.0263(3) 0.0645 0.645(4) Uani D . P 1 2 .
C21 C 0.5632(14) 0.6931(3) 0.0336(5) 0.0655 0.355(4) Uani D . P 1 1 .
C30 C 0.3262(14) 0.7207(2) -0.0345(6) 0.0650 0.645(4) Uani D . P 1 2 .
C31 C 0.3743(16) 0.7012(2) -0.0351(7) 0.0654 0.355(4) Uani D . P 1 1 .
C40 C 0.2902(14) 0.65225(19) -0.0395(7) 0.0645 0.645(4) Uani D . P 1 2 .
C41 C 0.321(2) 0.6447(3) -0.0402(10) 0.0650 0.355(4) Uani D . P 1 1 .
C50 C 0.4704(11) 0.64163(17) 0.0124(5) 0.0672 0.645(4) Uani D . P 1 2 .
C51 C 0.516(3) 0.6275(3) 0.0288(11) 0.0676 0.355(4) Uani D . P 1 1 .
H301 H 0.3658 0.7402 -0.0878 0.0877 0.645(4) Uiso R . P 1 2 .
H302 H 0.2009 0.7421 -0.0068 0.0870 0.645(4) Uiso R . P 1 2 .
H511 H 0.6384 0.6058 0.0020 0.0820 0.355(4) Uiso R . P 1 1 .
H512 H 0.4788 0.6078 0.0824 0.0821 0.355(4) Uiso R . P 1 1 .
loop_
_atom_site_aniso_label
_atom_site_aniso_U_11
_atom_site_aniso_U_22
_atom_site_aniso_U_33
_atom_site_aniso_U_23
_atom_site_aniso_U_13
_atom_site_aniso_U_12
C1 0.057(3) 0.098(4) 0.043(3) -0.012(3) 0.009(2) -0.021(3)
C6 0.069(3) 0.093(4) 0.044(3) -0.012(3) 0.002(2) -0.014(3)
C7 0.110(6) 0.097(5) 0.087(5) -0.014(4) -0.022(4) -0.011(4)
C8 0.131(7) 0.115(6) 0.111(6) -0.022(5) -0.027(5) -0.033(6)
C9 0.103(6) 0.137(8) 0.084(5) -0.019(5) -0.019(4) -0.031(6)
C10 0.078(5) 0.139(7) 0.066(4) -0.018(5) -0.012(3) -0.013(5)
C11 0.071(4) 0.109(5) 0.053(3) -0.015(3) -0.001(3) -0.008(4)
C12 0.050(3) 0.097(5) 0.043(3) -0.007(3) -0.002(2) -0.022(3)
C13 0.063(4) 0.102(5) 0.058(4) -0.010(3) 0.003(3) -0.022(4)
C14 0.064(4) 0.121(6) 0.069(4) -0.010(4) -0.008(3) -0.002(4)
C15 0.075(5) 0.110(6) 0.069(4) 0.004(4) -0.015(3) -0.006(4)
C16 0.086(5) 0.102(6) 0.078(5) 0.014(4) -0.013(4) -0.026(4)
C17 0.063(4) 0.108(5) 0.052(3) -0.003(3) -0.004(3) -0.020(4)
C18 0.115(6) 0.113(7) 0.135(7) 0.006(5) -0.026(5) 0.020(5)
C19 0.053(3) 0.089(4) 0.055(4) -0.019(3) 0.012(3) -0.021(3)
C26 0.071(4) 0.133(6) 0.052(4) -0.010(4) 0.010(3) 0.012(4)
C27 0.090(5) 0.143(7) 0.068(4) -0.002(4) 0.011(4) 0.023(5)
C22 0.073(4) 0.104(5) 0.077(5) -0.002(4) -0.005(4) -0.014(4)
C23 0.063(4) 0.113(6) 0.091(5) -0.021(4) 0.005(4) -0.004(4)
C24 0.073(4) 0.117(6) 0.067(4) -0.022(4) 0.019(4) -0.011(4)
C25 0.122(6) 0.140(7) 0.108(6) 0.013(5) -0.001(5) 0.026(5)
O1 0.070(3) 0.122(3) 0.055(2) -0.018(2) 0.0210(19) -0.031(2)
Cl2 0.0751(17) 0.0721(17) 0.0886(18) -0.0028(13) -0.0227(12) 0.0114(13)
Cl1 0.066(3) 0.090(4) 0.077(3) 0.021(2) 0.000(2) -0.000(2)
C20 0.059(4) 0.091(4) 0.045(4) -0.008(4) 0.011(3) -0.014(4)
C21 0.058(5) 0.096(5) 0.043(5) -0.010(5) 0.007(4) -0.023(5)
C30 0.053(4) 0.089(5) 0.053(5) -0.018(5) 0.007(4) -0.008(4)
C31 0.060(7) 0.093(7) 0.044(6) -0.010(6) 0.012(6) -0.018(7)
C40 0.058(4) 0.089(4) 0.047(4) -0.011(4) 0.005(3) -0.006(4)
C41 0.062(5) 0.092(5) 0.041(5) -0.008(5) 0.002(5) -0.015(5)
C50 0.072(5) 0.084(5) 0.047(5) -0.005(4) 0.016(4) -0.004(5)
C51 0.065(7) 0.095(7) 0.042(6) -0.007(6) 0.000(6) -0.019(7)

_refine_ls_extinction_method     None
_oxford_refine_ls_scale          0.4366(15)
loop_
_geom_bond_atom_site_label_1
_geom_bond_site_symmetry_1
_geom_bond_atom_site_label_2
_geom_bond_site_symmetry_2
_geom_bond_distance
_geom_bond_publ_flag
C1 . C12 . 1.492(7) yes
C1 . C19 . 1.483(7) yes
C1 . O1 . 1.475(5) yes
C1 . C21 . 1.511(6) yes
C1 . C12 . 1.492(7) yes
C1 . C19 . 1.483(7) yes
C1 . O1 . 1.475(5) yes
C1 . C20 . 1.505(5) yes
C6 . C7 . 1.355(8) yes
C6 . C11 . 1.416(7) yes
C6 . C41 . 1.465(6) yes
C6 . C7 . 1.355(8) yes
C6 . C11 . 1.416(7) yes
C6 . C40 . 1.440(5) yes
C7 . C8 . 1.405(9) yes
C7 . H71 . 0.942 no
C8 . C9 . 1.373(10) yes
C8 . H81 . 0.934 no
C9 . C10 . 1.341(10) yes
C9 . H91 . 0.940 no
C10 . C11 . 1.364(8) yes
C10 . H101 . 0.945 no
C11 . H111 . 0.945 no
C12 . C13 . 1.412(7) yes
C12 . C17 . 1.380(8) yes
C13 . C14 . 1.363(8) yes
C13 . H131 . 0.936 no
C14 . C15 . 1.379(9) yes
C14 . H141 . 0.950 no
C15 . C16 . 1.395(9) yes
C15 . C18 . 1.498(9) yes
C16 . C17 . 1.373(8) yes
C16 . H161 . 0.940 no
C17 . H171 . 0.928 no
C18 . H182 . 0.959 no
C18 . H181 . 0.964 no
C18 . H183 . 0.957 no
C19 . C26 . 1.374(7) yes
C19 . C24 . 1.367(8) yes
C26 . C27 . 1.384(8) yes
C26 . H261 . 0.933 no
C27 . C22 . 1.374(9) yes
C27 . H271 . 0.942 no
C22 . C23 . 1.386(9) yes
C22 . C25 . 1.531(9) yes
C23 . C24 . 1.381(9) yes
C23 . H231 . 0.929 no
C24 . H241 . 0.945 no
C25 . H251 . 0.960 no
C25 . H252 . 0.967 no
C25 . H253 . 0.957 no
O1 . C21 . 1.442(10) yes
O1 . C20 . 1.461(6) yes
Cl2 . C50 . 1.681(4) yes
Cl1 . C31 . 1.607(6) yes
C20 . C30 . 1.513(5) yes
C20 . C50 . 1.503(5) yes
C21 . C31 . 1.500(5) yes
C21 . C51 . 1.499(7) yes
C30 . C40 . 1.551(5) yes
C30 . H301 . 0.970 no
C30 . H302 . 0.986 no
C31 . C41 . 1.307(6) yes
C40 . C50 . 1.309(5) yes
C41 . C51 . 1.565(7) yes
C51 . H511 . 0.970 no
C51 . H512 . 0.971 no
loop_
_geom_angle_atom_site_label_1
_geom_angle_site_symmetry_1
_geom_angle_atom_site_label_2
_geom_angle_site_symmetry_2
_geom_angle_atom_site_label_3
_geom_angle_site_symmetry_3
_geom_angle
_geom_angle_publ_flag
C12 . C1 . C19 . 119.8(4) yes
C12 . C1 . O1 . 111.7(4) yes
C19 . C1 . O1 . 113.0(4) yes
C12 . C1 . C21 . 124.9(3) yes
C19 . C1 . C21 . 112.5(4) yes
O1 . C1 . C21 . 57.7(4) yes
C12 . C1 . C19 . 119.8(4) yes
C12 . C1 . O1 . 111.7(4) yes
C19 . C1 . O1 . 113.0(4) yes
C12 . C1 . C20 . 111.2(3) yes
C19 . C1 . C20 . 125.9(3) yes
O1 . C1 . C20 . 58.7(3) yes
C7 . C6 . C11 . 117.6(5) yes
C7 . C6 . C41 . 117.7(4) yes
C11 . C6 . C41 . 124.7(4) yes
C7 . C6 . C11 . 117.6(5) yes
C7 . C6 . C40 . 126.3(4) yes
C11 . C6 . C40 . 116.1(4) yes
C6 . C7 . C8 . 121.0(7) yes
C6 . C7 . H71 . 120.0 no
C8 . C7 . H71 . 119.1 no
C7 . C8 . C9 . 119.4(8) yes
C7 . C8 . H81 . 119.8 no
C9 . C8 . H81 . 120.8 no
C8 . C9 . C10 . 120.5(7) yes
C8 . C9 . H91 . 119.8 no
C10 . C9 . H91 . 119.8 no
C9 . C10 . C11 . 120.7(7) yes
C9 . C10 . H101 . 118.6 no
C11 . C10 . H101 . 120.7 no
C6 . C11 . C10 . 120.9(6) yes
C6 . C11 . H111 . 118.6 no
C10 . C11 . H111 . 120.5 no
C1 . C12 . C13 . 122.2(5) yes
C1 . C12 . C17 . 122.4(5) yes
C13 . C12 . C17 . 115.4(6) yes
C12 . C13 . C14 . 121.4(6) yes
C12 . C13 . H131 . 119.2 no
C14 . C13 . H131 . 119.4 no
C13 . C14 . C15 . 122.9(7) yes
C13 . C14 . H141 . 118.7 no
C15 . C14 . H141 . 118.4 no
C14 . C15 . C16 . 116.0(7) yes
C14 . C15 . C18 . 122.5(7) yes
C16 . C15 . C18 . 121.5(7) yes
C15 . C16 . C17 . 121.4(6) yes
C15 . C16 . H161 . 119.4 no
C17 . C16 . H161 . 119.2 no
C12 . C17 . C16 . 122.8(6) yes
C12 . C17 . H171 . 117.8 no
C16 . C17 . H171 . 119.4 no
C15 . C18 . H182 . 109.6 no
C15 . C18 . H181 . 109.9 no
H182 . C18 . H181 . 109.5 no
C15 . C18 . H183 . 108.9 no
H182 . C18 . H183 . 108.9 no
H181 . C18 . H183 . 110.0 no
C1 . C19 . C26 . 121.7(5) yes
C1 . C19 . C24 . 120.6(5) yes
C26 . C19 . C24 . 117.6(6) yes
C19 . C26 . C27 . 121.5(6) yes
C19 . C26 . H261 . 120.6 no
C27 . C26 . H261 . 117.9 no
C26 . C27 . C22 . 120.8(6) yes
C26 . C27 . H271 . 119.5 no
C22 . C27 . H271 . 119.7 no
C27 . C22 . C23 . 117.7(6) yes
C27 . C22 . C25 . 121.9(7) yes
C23 . C22 . C25 . 120.3(7) yes
C22 . C23 . C24 . 120.8(6) yes
C22 . C23 . H231 . 118.9 no
C24 . C23 . H231 . 120.3 no
C23 . C24 . C19 . 121.6(6) yes
C23 . C24 . H241 . 119.7 no
C19 . C24 . H241 . 118.7 no
C22 . C25 . H251 . 110.2 no
C22 . C25 . H252 . 110.5 no
H251 . C25 . H252 . 108.8 no
C22 . C25 . H253 . 109.4 no
H251 . C25 . H253 . 108.8 no
H252 . C25 . H253 . 109.1 no
C1 . O1 . C21 . 62.4(3) yes
C1 . O1 . C20 . 61.7(3) yes
C1 . C20 . O1 . 59.6(3) yes
C1 . C20 . C30 . 135.57(10) yes
O1 . C20 . C30 . 126.7(4) yes
C1 . C20 . C50 . 129.60(10) yes
O1 . C20 . C50 . 122.2(4) yes
C30 . C20 . C50 . 87.05(16) yes
C1 . C21 . O1 . 59.9(3) yes
C1 . C21 . C31 . 129.51(10) yes
O1 . C21 . C31 . 114.2(5) yes
C1 . C21 . C51 . 135.64(10) yes
O1 . C21 . C51 . 132.9(6) yes
C31 . C21 . C51 . 87.6(3) yes
C20 . C30 . C40 . 85.29(10) yes
C20 . C30 . H301 . 114.3 no
C40 . C30 . H301 . 116.1 no
C20 . C30 . H302 . 114.3 no
C40 . C30 . H302 . 113.8 no
H301 . C30 . H302 . 110.9 no
C21 . C31 . Cl1 . 129.52(9) yes
C21 . C31 . C41 . 95.06(9) yes
Cl1 . C31 . C41 . 135.13(9) yes
C30 . C40 . C6 . 135.23(9) yes
C30 . C40 . C50 . 92.72(12) yes
C6 . C40 . C50 . 132.00(9) yes
C6 . C41 . C31 . 132.00(10) yes
C6 . C41 . C51 . 135.39(10) yes
C31 . C41 . C51 . 92.1(2) yes
C20 . C50 . Cl2 . 129.58(9) yes
C20 . C50 . C40 . 94.94(9) yes
Cl2 . C50 . C40 . 135.10(9) yes
C41 . C51 . C21 . 85.18(10) yes
C41 . C51 . H511 . 110.8 no
C21 . C51 . H511 . 112.2 no
C41 . C51 . H512 . 120.6 no
C21 . C51 . H512 . 117.0 no
H511 . C51 . H512 . 109.4 no
loop_
_geom_hbond_atom_site_label_D
_geom_hbond_site_symmetry_D
_geom_hbond_atom_site_label_H
_geom_hbond_site_symmetry_H
_geom_hbond_atom_site_label_A
_geom_hbond_site_symmetry_A
_geom_hbond_angle_DHA
_geom_hbond_distance_DH
_geom_hbond_distance_HA
_geom_hbond_distance_DA
_geom_hbond_publ_flag
C30 . H302 . O1 1_455 139 0.99 2.60 3.407(10) yes


_iucr_refine_instructions_details 
;
#
# Punched on 02/05/25 at 13:19:53
#
#LIST     12                                                                    
BLOCK SCALE X'S  U'S 
SUMFIX PART(1001, OCC) 
CONTINUE  AND PART(1002, OCC) 
RIDE C   (   7,X'S) H   (  71,X'S) 
RIDE C   (   8,X'S) H   (  81,X'S) 
RIDE C   (   9,X'S) H   (  91,X'S) 
RIDE C   (  10,X'S) H   ( 101,X'S) 
RIDE C   (  11,X'S) H   ( 111,X'S) 
RIDE C   (  13,X'S) H   ( 131,X'S) 
RIDE C   (  14,X'S) H   ( 141,X'S) 
RIDE C   (  16,X'S) H   ( 161,X'S) 
RIDE C   (  17,X'S) H   ( 171,X'S) 
RIDE C   (  18,X'S) H   ( 182,X'S) H   ( 181,X'S) H   ( 183,X'S) 
RIDE C   (  26,X'S) H   ( 261,X'S) 
RIDE C   (  27,X'S) H   ( 271,X'S) 
RIDE C   (  23,X'S) H   ( 231,X'S) 
RIDE C   (  24,X'S) H   ( 241,X'S) 
RIDE C   (  25,X'S) H   ( 251,X'S) H   ( 252,X'S) H   ( 253,X'S) 
RIDE C   (  30,X'S) H   ( 301,X'S) H   ( 302,X'S) 
RIDE C   (  51,X'S) H   ( 511,X'S) H   ( 512,X'S) 
END                                                                             
#
# Punched on 02/05/25 at 13:19:53
#
#LIST     16                                                                    
SAME C(1) C(21) C(51) C(41) C(6) AND C(1) C(20) C(30) C(40) C(6) 
SAME C(1) C(21) C(31) CL(1) C(41) C(6) AND 
CONT C(1) C(20) C(50) CL(2) C(40) C(6) 
SIMU 0.01 C(1) C(21) C(51) C(41) C(6) AND C(1) C(20) C(30) C(40) C(6) 
SIMU 0.01 C(1) C(21) C(31) C(41) C(6) AND 
CONT C(1) C(20) C(50) C(40) C(6) 
DELU 0.01 C(1) C(21) C(51) C(41) C(6) AND C(1) C(20) C(30) C(40) C(6) 
DELU 0.01 C(1) C(21) C(31) C(41) C(6) AND 
CONT C(1) C(20) C(50) C(40) C(6) 
REM   HREST   START (DO NOT REMOVE THIS LINE) 
REM   HREST   END (DO NOT REMOVE THIS LINE) 
END                                                                             
;

# Manually omitted reflections

loop_
_oxford_refln_omitted_index_h
_oxford_refln_omitted_index_k
_oxford_refln_omitted_index_l
_oxford_refln_omitted_flag
_oxford_refln_omitted_details
2 1 0 x .
1 0 6 x .
0 1 4 x .
-1 0 6 x .
####################################################################### 
# 
# This file contains crystal structure data downloaded from the 
# Cambridge Structural Database (CSD) hosted by the Cambridge 
# Crystallographic Data Centre (CCDC).
# 
# Full information about CCDC data access policies and citation 
# guidelines are available at http://www.ccdc.cam.ac.uk/access/V1 
# 
# Audit and citation data items may have been added by the CCDC. 
# Please retain this information to preserve the provenance of 
# this file and to allow appropriate attribution of the data. 
# 
#######################################################################

data_I_CCDC2
_database_code_depnum_ccdc_archive 'CCDC 2527435'
loop_
_audit_author_name
_audit_author_address
'Ernesto Mesto'
;Universita degli Studi di Bari
Italy
;
_audit_update_record             
;
2026-01-31 deposited with the CCDC.	2026-06-30 downloaded from the CCDC.
;


_cell_length_a                   22.4849(13)
_cell_length_b                   5.6528(3)
_cell_length_c                   15.5441(8)
_cell_angle_alpha                90
_cell_angle_beta                 90
_cell_angle_gamma                90
_cell_volume                     1975.70(19)

_symmetry_cell_setting           orthorhombic
_symmetry_space_group_name_H-M   'P c a 21 '
_symmetry_space_group_name_Hall  ?
loop_
_symmetry_equiv_pos_as_xyz
x,y,z
-x,-y,z+1/2
-x+1/2,y,z+1/2
x+1/2,-y,z

loop_
_atom_type_symbol
_atom_type_scat_dispersion_real
_atom_type_scat_dispersion_imag
_atom_type_scat_Cromer_Mann_a1
_atom_type_scat_Cromer_Mann_b1
_atom_type_scat_Cromer_Mann_a2
_atom_type_scat_Cromer_Mann_b2
_atom_type_scat_Cromer_Mann_a3
_atom_type_scat_Cromer_Mann_b3
_atom_type_scat_Cromer_Mann_a4
_atom_type_scat_Cromer_Mann_b4
_atom_type_scat_Cromer_Mann_c
_atom_type_scat_source
C 0.0033 0.0016 2.3100 20.8439 1.0200 10.2075 1.5886 0.5687 0.8650 51.6512
0.2156 'International Tables Vol C 4.2.6.8 and 6.1.1.4'
H 0.0000 0.0000 0.4930 10.5109 0.3229 26.1257 0.1402 3.1424 0.0408 57.7998
0.0030 'International Tables Vol C 4.2.6.8 and 6.1.1.4'
O 0.0106 0.0060 3.0485 13.2771 2.2868 5.7011 1.5463 0.3239 0.8670 32.9089
0.2508 'International Tables Vol C 4.2.6.8 and 6.1.1.4'
Cl 0.1484 0.1585 11.4604 0.0104 7.1964 1.1662 6.2556 18.5194 1.6455 47.7784
-9.5574 'International Tables Vol C 4.2.6.8 and 6.1.1.4'


_cell_formula_units_Z            4

# Given Formula = C22 Cl2 O2 
# Dc =      1.23 Fooo =    728.00 Mu =      3.39 M =    367.15
# Found Formula = C23.00 H15.00 Cl3.00 O1 
# Dc =      1.39 FOOO =    848.00 Mu =      4.74 M =    413.73

_chemical_formula_sum            'C23.00 H15.00 Cl3.00 O1'
_chemical_formula_moiety         'C23.00 H15.00 Cl3.00 O1'
_chemical_compound_source        .
_chemical_formula_weight         413.73


_cell_measurement_reflns_used    8772
_cell_measurement_theta_min      2.72
_cell_measurement_theta_max      34.26
_cell_measurement_temperature    293

_exptl_crystal_description       tabular
_exptl_crystal_colour            colourless
_exptl_crystal_size_min          0.095
_exptl_crystal_size_mid          0.210
_exptl_crystal_size_max          0.580

_exptl_crystal_density_diffrn    1.391
_exptl_crystal_density_meas      'not measured'
_exptl_crystal_density_method    'not measured'
# Non-dispersive F(000): 
_exptl_crystal_F_000             848
_exptl_absorpt_coefficient_mu    0.474

# Sheldrick geometric approximatio 0.91 0.96 
_exptl_absorpt_correction_type   multi-scan
_exptl_absorpt_process_details   'SADABS (Siemens, 1996)'
_exptl_absorpt_correction_T_min  0.78
_exptl_absorpt_correction_T_max  0.96
_diffrn_measurement_device_type  'Bruker Kappa Apex2'
_diffrn_measurement_device       Area
_diffrn_radiation_monochromator  graphite
_diffrn_radiation_type           'Mo K\a'
_diffrn_radiation_wavelength     0.71073
_diffrn_measurement_method       '\f & \w scans'

# If a reference occurs more than once, delete the author 
# and date from subsequent references. 
_computing_data_collection       'Apex2 (Bruker AXS, 2006)'
_computing_cell_refinement       'Apex2 (Bruker AXS, 2006)'
_computing_data_reduction        
; 
 CrysAlisPro (Rigaku Oxford Diffraction, 2017) 
;
_computing_structure_solution    'Superflip (Palatinus & Chapuis, 2007)'
_computing_structure_refinement  'CRYSTALS (Betteridge et al., 2003)'
_computing_publication_material  'CRYSTALS (Betteridge et al., 2003)'
_computing_molecular_graphics    'CAMERON (Watkin et al., 1996)'

_diffrn_standards_interval_time  .
_diffrn_standards_interval_count .
_diffrn_standards_number         0
_diffrn_standards_decay_%        .

_diffrn_ambient_temperature      293
_diffrn_reflns_number            16208
_reflns_number_total             5258
_diffrn_reflns_av_R_equivalents  0.031
# Number of reflections without Friedels Law is 5258 
# Number of reflections with Friedels Law is 3123 
# Theoretical number of reflections is about 3025 


_diffrn_reflns_theta_min         1.811
_diffrn_reflns_theta_max         30.543
_diffrn_measured_fraction_theta_max 1.000

_diffrn_reflns_theta_full        30.543
_diffrn_measured_fraction_theta_full 1.000


_diffrn_reflns_limit_h_min       -32
_diffrn_reflns_limit_h_max       31
_diffrn_reflns_limit_k_min       -8
_diffrn_reflns_limit_k_max       6
_diffrn_reflns_limit_l_min       -22
_diffrn_reflns_limit_l_max       20
_reflns_limit_h_min              0
_reflns_limit_h_max              32
_reflns_limit_k_min              0
_reflns_limit_k_max              8
_reflns_limit_l_min              -22
_reflns_limit_l_max              20

_oxford_diffrn_Wilson_B_factor   4.25
_oxford_diffrn_Wilson_scale      68.40

_atom_sites_solution_primary     other #heavy,direct,difmap,geom,iterative
# _atom_sites_solution_secondary  difmap
_atom_sites_solution_hydrogens   difmap

_refine_diff_density_min         -0.37
_refine_diff_density_max         0.47


# The current dictionary definitions do not cover the 
# situation where the reflections used for refinement were 
# selected by a user-defined sigma threshold 

# Explicitly named reflections are ALWAYS excluded from R&wR 

# The values actually used during refinement 
# These are labelled "all" for compatibility with PLATON 
_oxford_refine_reflns_threshold_expression I>-3.0\s(I)
_refine_ls_number_restraints     147
_refine_ls_number_parameters     290
_refine_ls_number_reflns         5230
_oxford_refine_ls_R_factor_ref   0.0678
_refine_ls_R_factor_all          0.0678
_refine_ls_wR_factor_ref         0.1040
_refine_ls_wR_factor_all         0.1040
_refine_ls_goodness_of_fit_ref   0.9192
_refine_ls_shift/su_max          0.0087874
_refine_ls_shift/su_mean         0.0003864


# Computed with I/sigma = -10 
_oxford_reflns_number_all        5243
_oxford_refine_ls_R_factor_all   0.0681
_oxford_refine_ls_wR_factor_all  0.1047

# Computed with no filters except I/sigma = +2 a la SHELX 
_reflns_threshold_expression     I>2.0\s(I)
_reflns_number_gt                4262
_refine_ls_R_factor_gt           0.0551
_refine_ls_wR_factor_gt          0.0904

# For an explanation, see Cooper & Watkin, Acta Cryst. (2016). B72, 661-683 
_oxford_Hooft_y                  0.01(2) # for 1325 Friedel pairs 
_oxford_Bijvoet_difference       0.013(16) # for 1325 Friedel pairs 
# (Similar to the Parsons(q).) 
_refine_ls_abs_structure_Flack   0.013(16)
_refine_ls_abs_structure_details 
; 
 Parsons, Flack & Wagner (2013), 
 1325 Friedel Pairs 
;

# choose from: 
# rm (reference molecule of known chirality), 
# ad (anomolous dispersion - Flack), rmad (rm and ad), 
# syn (from synthesis), unk (unknown) or . (not applicable). 
_chemical_absolute_configuration ad


_refine_ls_structure_factor_coef Fsqd
_refine_ls_matrix_type           full
_refine_ls_hydrogen_treatment    mixed #undef, noref, refall,
# refxyz, refU, constr or mixed
_refine_ls_weighting_scheme      calc
_refine_ls_weighting_details     
;
 Method= Modified Sheldrick 
 w=1/[\s^2^(F^2^) + ( 0.00P)^2^ + 1.94P] 
 ,where P=(max(Fo^2^,0) + 2Fc^2^)/3 
;

# Uequiv = arithmetic mean of Ui i.e. Ueqiv = (U1+U2+U3)/3

# Replace last . with number of unfound hydrogen atoms attached to an atom.

# ..._refinement_flags_... 
# . no refinement constraints           S special position constraint on site
# G rigid group refinement of site      R riding atom
# D distance or angle restraint on site T thermal displacement constraints
# U Uiso or Uij restraint (rigid bond)  P partial occupancy constraint


loop_
_atom_site_label
_atom_site_type_symbol
_atom_site_fract_x
_atom_site_fract_y
_atom_site_fract_z
_atom_site_U_iso_or_equiv
_atom_site_occupancy
_atom_site_adp_type
_atom_site_refinement_flags_posn
_atom_site_refinement_flags_adp
_atom_site_refinement_flags_occupancy
_atom_site_disorder_assembly
_atom_site_disorder_group
_atom_site_attached_hydrogens
Cl1 Cl 0.68226(13) 0.3355(6) 0.5213(2) 0.0714 0.274(2) Uani D . P 1 1 .
Cl2 Cl 0.49091(4) -0.00558(18) 0.39584(10) 0.0597 0.726(2) Uani D . P 1 2 .
Cl3 Cl 0.27913(5) 0.0284(3) 0.60209(11) 0.1146 1.0000 Uani . . . . . .
Cl4 Cl 0.65148(5) 0.8224(2) 0.87643(10) 0.0971 1.0000 Uani . . . . . .
C5 C 0.64417(11) -0.1455(5) 0.38133(19) 0.0529 1.0000 Uani D . . . . .
C6 C 0.70622(15) -0.1424(6) 0.3790(3) 0.0737 1.0000 Uani . . . . . .
C7 C 0.73667(19) -0.3103(8) 0.3327(3) 0.0938 1.0000 Uani . . . . . .
C8 C 0.7069(2) -0.4816(7) 0.2876(3) 0.0879 1.0000 Uani . . . . . .
C9 C 0.64636(19) -0.4871(6) 0.2884(2) 0.0732 1.0000 Uani . . . . . .
C10 C 0.61467(16) -0.3209(6) 0.3346(2) 0.0600 1.0000 Uani . . . . . .
C11 C 0.52918(11) 0.3792(4) 0.57242(17) 0.0489 1.0000 Uani D . . . . .
C12 C 0.56001(14) 0.4851(5) 0.6486(2) 0.0514 1.0000 Uani . . . . . .
C13 C 0.54875(17) 0.4123(7) 0.7315(2) 0.0737 1.0000 Uani . . . . . .
C14 C 0.57672(18) 0.5137(7) 0.8013(2) 0.0856 1.0000 Uani . . . . . .
C15 C 0.61691(15) 0.6906(6) 0.7881(2) 0.0667 1.0000 Uani . . . . . .
C16 C 0.62858(18) 0.7694(7) 0.7077(3) 0.0818 1.0000 Uani . . . . . .
C17 C 0.60096(17) 0.6659(6) 0.6384(2) 0.0757 1.0000 Uani . . . . . .
C18 C 0.46687(13) 0.2932(5) 0.58275(19) 0.0484 1.0000 Uani . . . . . .
C19 C 0.45444(14) 0.0801(5) 0.6228(2) 0.0573 1.0000 Uani . . . . . .
C20 C 0.39650(15) -0.0020(6) 0.6301(2) 0.0639 1.0000 Uani . . . . . .
C21 C 0.35162(15) 0.1340(7) 0.5955(2) 0.0680 1.0000 Uani . . . . . .
C22 C 0.36256(16) 0.3449(7) 0.5552(2) 0.0689 1.0000 Uani . . . . . .
C23 C 0.42073(15) 0.4235(6) 0.5495(2) 0.0581 1.0000 Uani . . . . . .
O1 O 0.53969(10) 0.5108(3) 0.49343(14) 0.0556 1.0000 Uani . . . . . .
H61 H 0.7284 -0.0249 0.4089 0.0888 1.0000 Uiso R . . . . .
H71 H 0.7771 -0.3117 0.3330 0.1137 1.0000 Uiso R . . . . .
H81 H 0.7300 -0.5964 0.2573 0.1051 1.0000 Uiso R . . . . .
H91 H 0.6240 -0.6093 0.2606 0.0879 1.0000 Uiso R . . . . .
H101 H 0.5736 -0.3262 0.3349 0.0716 1.0000 Uiso R . . . . .
H131 H 0.5233 0.2885 0.7400 0.0898 1.0000 Uiso R . . . . .
H141 H 0.5701 0.4611 0.8585 0.1030 1.0000 Uiso R . . . . .
H161 H 0.6545 0.8955 0.6996 0.0990 1.0000 Uiso R . . . . .
H171 H 0.6078 0.7215 0.5824 0.0906 1.0000 Uiso R . . . . .
H191 H 0.4849 -0.0110 0.6467 0.0707 1.0000 Uiso R . . . . .
H201 H 0.3893 -0.1485 0.6576 0.0759 1.0000 Uiso R . . . . .
H221 H 0.3305 0.4351 0.5317 0.0820 1.0000 Uiso R . . . . .
H231 H 0.4301 0.5681 0.5220 0.0702 1.0000 Uiso R . . . . .
C42 C 0.5587(3) 0.2699(17) 0.4963(5) 0.0473 0.274(2) Uani D . P 1 1 .
C43 C 0.56692(14) 0.2814(7) 0.5019(3) 0.0442 0.726(2) Uani D . P 1 2 .
C40 C 0.5412(3) 0.072(3) 0.4321(10) 0.0417 0.274(2) Uani D . P 1 1 .
C41 C 0.55648(13) 0.0925(10) 0.4403(4) 0.0487 0.726(2) Uani D . P 1 2 .
C30 C 0.6092(2) 0.0394(14) 0.4215(6) 0.0484 0.274(2) Uani D . P 1 1 .
C31 C 0.61245(11) 0.0247(8) 0.4321(3) 0.0459 0.726(2) Uani D . P 1 2 .
C44 C 0.61928(19) 0.214(2) 0.4796(10) 0.0474 0.274(2) Uani D . P 1 1 .
C45 C 0.63400(14) 0.2211(11) 0.4935(4) 0.0467 0.726(2) Uani D . P 1 2 .
H401 H 0.5193 -0.0644 0.4529 0.0601 0.274(2) Uiso . . P 1 1 .
H402 H 0.5230 0.1235 0.3765 0.0600 0.274(2) Uiso . . P 1 1 .
H451 H 0.6536 0.1618 0.5460 0.0606 0.726(2) Uiso . . P 1 2 .
H452 H 0.6580 0.3445 0.4632 0.0610 0.726(2) Uiso . . P 1 2 .
loop_
_atom_site_aniso_label
_atom_site_aniso_U_11
_atom_site_aniso_U_22
_atom_site_aniso_U_33
_atom_site_aniso_U_23
_atom_site_aniso_U_13
_atom_site_aniso_U_12
Cl1 0.0515(16) 0.069(2) 0.094(3) -0.0103(17) -0.0060(15) 0.0058(14)
Cl2 0.0588(6) 0.0577(6) 0.0628(6) 0.0019(5) -0.0139(5) 0.0025(5)
Cl3 0.0736(6) 0.1595(12) 0.1108(9) -0.0181(9) 0.0032(6) -0.0350(7)
Cl4 0.1007(7) 0.1089(8) 0.0817(7) -0.0075(6) -0.0131(6) -0.0425(6)
C5 0.0675(16) 0.0475(13) 0.0437(14) 0.0039(13) 0.0098(13) 0.0005(13)
C6 0.0672(19) 0.0636(19) 0.090(3) -0.016(2) 0.012(2) 0.0014(16)
C7 0.073(3) 0.084(3) 0.124(4) -0.021(3) 0.022(2) 0.017(2)
C8 0.112(3) 0.070(2) 0.082(3) -0.014(2) 0.027(2) 0.020(2)
C9 0.106(3) 0.064(2) 0.0496(19) -0.0056(18) 0.0078(19) 0.001(2)
C10 0.078(2) 0.0595(18) 0.0426(15) 0.0031(14) 0.0079(15) 0.0006(16)
C11 0.0687(17) 0.0354(12) 0.0427(14) 0.0106(11) 0.0075(12) 0.0039(12)
C12 0.0664(18) 0.0396(12) 0.0482(15) 0.0035(12) 0.0112(13) 0.0023(13)
C13 0.097(3) 0.074(2) 0.0499(19) 0.0086(17) 0.0055(18) -0.040(2)
C14 0.112(3) 0.095(3) 0.049(2) 0.010(2) -0.002(2) -0.049(3)
C15 0.072(2) 0.067(2) 0.061(2) -0.0070(17) 0.0021(17) -0.0182(17)
C16 0.098(3) 0.075(2) 0.072(2) 0.003(2) 0.015(2) -0.040(2)
C17 0.104(3) 0.068(2) 0.055(2) 0.0073(18) 0.016(2) -0.030(2)
C18 0.0667(17) 0.0398(13) 0.0387(14) -0.0010(11) 0.0057(12) 0.0034(12)
C19 0.0677(18) 0.0471(16) 0.0572(19) 0.0045(14) 0.0019(15) -0.0000(13)
C20 0.081(2) 0.0530(17) 0.057(2) -0.0009(16) 0.0094(17) -0.0152(16)
C21 0.068(2) 0.085(2) 0.0511(18) -0.0164(19) 0.0087(16) -0.0106(18)
C22 0.066(2) 0.084(3) 0.0560(19) -0.0070(19) -0.0062(16) 0.0120(18)
C23 0.076(2) 0.0522(17) 0.0465(16) 0.0005(14) 0.0022(15) 0.0092(16)
O1 0.0781(14) 0.0415(10) 0.0471(11) 0.0122(9) 0.0111(10) 0.0093(10)
C42 0.060(4) 0.040(5) 0.042(4) 0.007(4) 0.006(4) 0.001(4)
C43 0.055(2) 0.039(2) 0.038(2) 0.0057(18) 0.0071(17) -0.0020(18)
C40 0.063(5) 0.026(4) 0.036(5) -0.003(4) 0.014(5) -0.000(5)
C41 0.057(2) 0.048(3) 0.042(2) 0.009(2) -0.004(2) -0.003(2)
C30 0.063(5) 0.042(4) 0.041(5) 0.003(4) 0.005(4) -0.002(4)
C31 0.060(2) 0.042(2) 0.036(2) 0.0123(18) 0.0024(17) 0.0018(19)
C44 0.058(5) 0.043(5) 0.042(6) 0.008(4) 0.003(5) -0.006(5)
C45 0.049(2) 0.047(2) 0.044(3) 0.003(2) 0.003(2) -0.001(2)

_refine_ls_extinction_method     None
_oxford_refine_ls_scale          0.14576(5)
loop_
_geom_bond_atom_site_label_1
_geom_bond_site_symmetry_1
_geom_bond_atom_site_label_2
_geom_bond_site_symmetry_2
_geom_bond_distance
_geom_bond_publ_flag
Cl1 . C44 . 1.701(5) yes
Cl2 . C41 . 1.720(3) yes
Cl3 . C21 . 1.739(3) yes
Cl4 . C15 . 1.745(3) yes
C5 . C6 . 1.396(4) yes
C5 . C10 . 1.397(4) yes
C5 . C30 . 1.449(5) yes
C5 . C6 . 1.396(4) yes
C5 . C10 . 1.397(4) yes
C5 . C31 . 1.435(4) yes
C6 . C7 . 1.375(5) yes
C6 . H61 . 0.951 no
C7 . C8 . 1.369(6) yes
C7 . H71 . 0.910 no
C8 . C9 . 1.363(5) yes
C8 . H81 . 0.955 no
C9 . C10 . 1.381(5) yes
C9 . H91 . 0.957 no
C10 . H101 . 0.923 no
C11 . C12 . 1.497(4) yes
C11 . C18 . 1.491(4) yes
C11 . O1 . 1.455(3) yes
C11 . C42 . 1.490(5) yes
C11 . C12 . 1.497(4) yes
C11 . C18 . 1.491(4) yes
C11 . O1 . 1.455(3) yes
C11 . C43 . 1.492(4) yes
C12 . C13 . 1.377(4) yes
C12 . C17 . 1.385(4) yes
C13 . C14 . 1.379(5) yes
C13 . H131 . 0.914 no
C14 . C15 . 1.363(4) yes
C14 . H141 . 0.949 no
C15 . C16 . 1.352(5) yes
C16 . C17 . 1.374(5) yes
C16 . H161 . 0.930 no
C17 . H171 . 0.939 no
C18 . C19 . 1.385(4) yes
C18 . C23 . 1.373(4) yes
C19 . C20 . 1.388(4) yes
C19 . H191 . 0.934 no
C20 . C21 . 1.378(5) yes
C20 . H201 . 0.946 no
C21 . C22 . 1.369(5) yes
C22 . C23 . 1.384(5) yes
C22 . H221 . 0.954 no
C23 . H231 . 0.946 no
O1 . C42 . 1.428(10) yes
O1 . C43 . 1.440(5) yes
C42 . C40 . 1.549(7) yes
C42 . C44 . 1.422(5) yes
C43 . C41 . 1.454(3) yes
C43 . C45 . 1.552(4) yes
C40 . C30 . 1.550(7) yes
C40 . H401 . 0.971 no
C40 . H402 . 1.000 no
C41 . C31 . 1.322(3) yes
C30 . C44 . 1.359(5) yes
C31 . C45 . 1.542(4) yes
C45 . H451 . 0.985 no
C45 . H452 . 1.000 no
loop_
_geom_angle_atom_site_label_1
_geom_angle_site_symmetry_1
_geom_angle_atom_site_label_2
_geom_angle_site_symmetry_2
_geom_angle_atom_site_label_3
_geom_angle_site_symmetry_3
_geom_angle
_geom_angle_publ_flag
C6 . C5 . C10 . 118.0(3) yes
C6 . C5 . C30 . 123.0(3) yes
C10 . C5 . C30 . 118.6(3) yes
C6 . C5 . C10 . 118.0(3) yes
C6 . C5 . C31 . 120.2(2) yes
C10 . C5 . C31 . 121.8(2) yes
C5 . C6 . C7 . 120.2(4) yes
C5 . C6 . H61 . 121.3 no
C7 . C6 . H61 . 118.5 no
C6 . C7 . C8 . 120.9(4) yes
C6 . C7 . H71 . 120.1 no
C8 . C7 . H71 . 119.0 no
C7 . C8 . C9 . 120.0(4) yes
C7 . C8 . H81 . 117.8 no
C9 . C8 . H81 . 122.2 no
C8 . C9 . C10 . 120.3(4) yes
C8 . C9 . H91 . 122.5 no
C10 . C9 . H91 . 117.1 no
C5 . C10 . C9 . 120.6(3) yes
C5 . C10 . H101 . 119.6 no
C9 . C10 . H101 . 119.8 no
C12 . C11 . C18 . 118.7(2) yes
C12 . C11 . O1 . 112.8(2) yes
C18 . C11 . O1 . 114.2(2) yes
C12 . C11 . C42 . 126.0(3) yes
C18 . C11 . C42 . 111.6(3) yes
O1 . C11 . C42 . 58.0(4) yes
C12 . C11 . C18 . 118.7(2) yes
C12 . C11 . O1 . 112.8(2) yes
C18 . C11 . O1 . 114.2(2) yes
C12 . C11 . C43 . 117.7(2) yes
C18 . C11 . C43 . 119.52(19) yes
O1 . C11 . C43 . 58.5(2) yes
C11 . C12 . C13 . 122.4(3) yes
C11 . C12 . C17 . 120.9(3) yes
C13 . C12 . C17 . 116.7(3) yes
C12 . C13 . C14 . 121.9(3) yes
C12 . C13 . H131 . 118.7 no
C14 . C13 . H131 . 119.3 no
C13 . C14 . C15 . 119.2(3) yes
C13 . C14 . H141 . 122.4 no
C15 . C14 . H141 . 118.4 no
Cl4 . C15 . C14 . 119.3(3) yes
Cl4 . C15 . C16 . 120.0(3) yes
C14 . C15 . C16 . 120.7(3) yes
C15 . C16 . C17 . 119.7(3) yes
C15 . C16 . H161 . 120.0 no
C17 . C16 . H161 . 120.2 no
C12 . C17 . C16 . 121.7(3) yes
C12 . C17 . H171 . 117.5 no
C16 . C17 . H171 . 120.7 no
C11 . C18 . C19 . 121.4(3) yes
C11 . C18 . C23 . 119.6(3) yes
C19 . C18 . C23 . 118.9(3) yes
C18 . C19 . C20 . 121.1(3) yes
C18 . C19 . H191 . 120.7 no
C20 . C19 . H191 . 118.2 no
C19 . C20 . C21 . 118.0(3) yes
C19 . C20 . H201 . 119.3 no
C21 . C20 . H201 . 122.7 no
Cl3 . C21 . C20 . 118.2(3) yes
Cl3 . C21 . C22 . 119.6(3) yes
C20 . C21 . C22 . 122.2(3) yes
C21 . C22 . C23 . 118.6(3) yes
C21 . C22 . H221 . 120.3 no
C23 . C22 . H221 . 121.1 no
C22 . C23 . C18 . 121.2(3) yes
C22 . C23 . H231 . 121.1 no
C18 . C23 . H231 . 117.7 no
C11 . O1 . C42 . 62.2(3) yes
C11 . O1 . C43 . 62.05(19) yes
C11 . C42 . O1 . 59.8(3) yes
C11 . C42 . C40 . 134.17(10) yes
O1 . C42 . C40 . 126.3(6) yes
C11 . C42 . C44 . 131.56(10) yes
O1 . C42 . C44 . 119.4(6) yes
C40 . C42 . C44 . 88.1(2) yes
C11 . C43 . O1 . 59.47(18) yes
C11 . C43 . C41 . 131.62(9) yes
O1 . C43 . C41 . 122.2(3) yes
C11 . C43 . C45 . 134.10(9) yes
O1 . C43 . C45 . 127.1(3) yes
C41 . C43 . C45 . 86.57(13) yes
C42 . C40 . C30 . 84.48(10) yes
C42 . C40 . H401 . 119.3 no
C30 . C40 . H401 . 116.2 no
C42 . C40 . H402 . 116.9 no
C30 . C40 . H402 . 110.2 no
H401 . C40 . H402 . 108.1 no
C43 . C41 . Cl2 . 129.79(8) yes
C43 . C41 . C31 . 97.01(8) yes
Cl2 . C41 . C31 . 133.20(8) yes
C40 . C30 . C5 . 131.89(10) yes
C40 . C30 . C44 . 90.4(2) yes
C5 . C30 . C44 . 136.13(10) yes
C5 . C31 . C41 . 136.09(8) yes
C5 . C31 . C45 . 131.86(9) yes
C41 . C31 . C45 . 91.81(11) yes
C42 . C44 . Cl1 . 129.71(8) yes
C42 . C44 . C30 . 97.04(8) yes
Cl1 . C44 . C30 . 133.25(8) yes
C31 . C45 . C43 . 84.54(9) yes
C31 . C45 . H451 . 114.1 no
C43 . C45 . H451 . 116.1 no
C31 . C45 . H452 . 112.3 no
C43 . C45 . H452 . 114.2 no
H451 . C45 . H452 . 112.7 no
loop_
_geom_hbond_atom_site_label_D
_geom_hbond_site_symmetry_D
_geom_hbond_atom_site_label_H
_geom_hbond_site_symmetry_H
_geom_hbond_atom_site_label_A
_geom_hbond_site_symmetry_A
_geom_hbond_angle_DHA
_geom_hbond_distance_DH
_geom_hbond_distance_HA
_geom_hbond_distance_DA
_geom_hbond_publ_flag
C40 . H401 . O1 1_545 138 0.97 2.52 3.314(6) yes


_iucr_refine_instructions_details 
;
#
# Punched on 02/05/25 at 12:06:03
#
#LIST     12                                                                    
BLOCK SCALE X'S  U'S 
SUMFIX PART(1001, OCC) 
CONTINUE  AND PART(1002, OCC) 
RIDE C   (   6,X'S) H   (  61,X'S) 
RIDE C   (   7,X'S) H   (  71,X'S) 
RIDE C   (   8,X'S) H   (  81,X'S) 
RIDE C   (   9,X'S) H   (  91,X'S) 
RIDE C   (  10,X'S) H   ( 101,X'S) 
RIDE C   (  13,X'S) H   ( 131,X'S) 
RIDE C   (  14,X'S) H   ( 141,X'S) 
RIDE C   (  16,X'S) H   ( 161,X'S) 
RIDE C   (  17,X'S) H   ( 171,X'S) 
RIDE C   (  19,X'S) H   ( 191,X'S) 
RIDE C   (  20,X'S) H   ( 201,X'S) 
RIDE C   (  22,X'S) H   ( 221,X'S) 
RIDE C   (  23,X'S) H   ( 231,X'S) 
END                                                                             
#
# Punched on 02/05/25 at 12:06:03
#
#LIST     16                                                                    
SAME C(5) C(30) C(40) C(42) C(11) AND C(5) C(31) C(45) C(43) C(11) 
SAME C(5) C(30) C(44) CL(1) C(42) C(11) AND C(5) C(31) C(41) CL(2) C(43) C(11) 
SIMU 0.01 C(5) C(30) C(40) C(42) C(11) AND C(5) C(31) C(45) C(43) C(11) 
SIMU 0.01 C(5) C(30) C(44) C(42) C(11) AND 
CONT C(5) C(31) C(41)  C(43) C(11) 
DELU 0.01 C(5) C(30) C(40) C(42) C(11) AND C(5) C(31) C(45) C(43) C(11) 
DELU 0.01 C(5) C(30) C(44)  C(42) C(11) AND 
CONT C(5) C(31) C(41)  C(43) C(11) 
END                                                                             
;
